# Supplementary material for: Paternal portrait of populations of the middle Magdalena River region (Tolima and Huila, Colombia): New insights on the peopling of Central America and northernmost South America
Source: PLoS One. 2018 Nov 15;13(11):e0207130. doi: 10.1371/journal.pone.0207130 (PMC6237345; doi:10.1371/journal.pone.0207130)
Supplement: S1 Table — (XLSX) [file pone.0207130.s003.xlsx]

## Sheet: Hoja10
	Biogeographical origin	Population	N haplotypes	Q1a2-M3	Q-M242*-(xM3)	DYS391*6	References
	North Asia
		Eastern China/HAN/Zhejiang Province	58			58	Wu W et al. (2011)
		China-Han	4		4		Hua Zhong et al. (2011)
		China-Hui	1		1		Hua Zhong et al. (2011)
		North Pakistan	2		2		Hua Zhong et al. (2011)
		South Pakistan	1		1		Hua Zhong et al. (2011)
		China-Tibetan	1		1		Hua Zhong et al. (2011)
		China-Uygur	4		4		Hua Zhong et al. (2011)
	North America
		Stillwell Cherokee	4		4		Bolnick et al. (2006)
		Oklahoma-Red Cross Cherokee	6		6		Bolnick et al. (2006)
		Cheyenne Arapaho	3		3		Bolnick et al. (2006)
		Sisseton Wahpeton Sioux	4		4		Bolnick et al. (2006)
		Wisconsin Chippewa	2		2		Bolnick et al. (2006)
		Minnesota Chippewa	1		1		Bolnick et al. (2006)
		Shawnee	1		1		Bolnick et al. (2006)
		Choctaw	4		4		Bolnick et al. (2006)
	Central America
		Mexico	118	118	48		Battaglia et al. (2013)
		Guatemala	2	2			Battaglia et al. (2013)
		El Salvador	1	1			Battaglia et al. (2013)
		Nicaragua	4		4	2	Nuñez et al. (2012)
		Costa Rica	1	1			Battaglia et al. (2013)
		Panamá	38	35		3	Battaglia et al. (2013); Grugni et al. (2015)
		Panamá-Ngöbé	5		5		Ascunce et al. (2008)
		Panamá-Bocas del Toro	1			1	Grugni et al. (2015)
		Panamá-Chiriquí	1			1	Battaglia et al. (2013)
		Panamá-Coclé	2			2	Battaglia et al. (2013); Grugni et al. (2015)
		Panamá-Herrera	1			1	Grugni et al. (2015)
	South America
		Colombia	4	3	2	1	Battaglia et al. (2013)
		Colombia-Antioquia	20	20			Roewer et al. (2013)
		Colombia-Cauca	20	20			Roewer et al. (2013)
		Colombia-Chocó	1	1			Roewer et al. (2013)
		Colombia-Nariño	1	1			Roewer et al. (2013)
		Colombia-Tolima-Huila	14	7	7	7	This study
		Colombia-Bogotá	4			4	Díaz Luisa. (2010); http://yhrd.org/, Willuweit and Roewer. (2018)
		Colombia-Coyaima	6			6	Jota et al. (2016)
		Colombia-Coyaima	5			5	Frando-Candela and Barreto. (2017)
		Colombia-Cundinamarca	1			1	Rojas et al. (2011)
		Colombia-Nariño	1			1	http://yhrd.org/, Willuweit and Roewer. (2018)
		Colombia-Risaralda	1			1	http://yhrd.org/, Willuweit and Roewer. (2018)
		Colombia-San Andrés y Providencia	2			2	http://yhrd.org/, Willuweit and Roewer. (2018)
		Colombia-Santander	3			3	Díaz Luisa. (2010)
		Colombia-Valle del Cauca	2			2	http://yhrd.org/, Willuweit and Roewer. (2018)
		Colombia-Valle del Cauca, Cauca y Nariño	4			4	Ávila et al. (2009)
		Perú-Chumbivilca	1		1		Roewer et al. (2013)
		Brazil-Tiriyo	2		2		Roewer et al. (2013)
		Brazil-Arara	7		7		Roewer et al. (2013)
		Brazil-Yanomami	9		9		Roewer et al. (2013)
		Bolivia-Chimane	9		9		Roewer et al. (2013)
		Bolivia-Trinitario	6		6		Roewer et al. (2013)
		Bolivia-Ignaciano	2		2		Roewer et al. (2013)
		Bolivia-Mojeño	3		3		Roewer et al. (2013)
		Bolivia-Yuracare	1		1		Roewer et al. (2013)
		Bolivia-Aymara	1		1		Roewer et al. (2013)
		Bolivia	5		5		Bailliet et al. (2009); Battaglia et al. (2013)
		Paraguay	1		1		Battaglia et al. (2013)
		Paraguay-Lengua	6		6		Bailliet et al. (2009)
		Paraguay-Ayoreo	2		2		Bailliet et al. (2009)
		Argentina-Mocoví	2		2		Bailliet et al. (2009)
		Argentina-Mapuche	1		1		Bailliet et al. (2009)
		Argentina-Salta	1		1		Bailliet et al. (2009)
		Argentina-Córdoba	1		1		Bailliet et al. (2009)
		Argentina-Toba	1		1		Roewer et al. (2013)
	Total		420	209	165	105
References:
Wu W, Pan L, Hao H, Zheng X, Lin J, Lu D. Population genetics of 17 Y-STR loci in a large Chinese Han population from Zhejiang Province, Eastern China. Forensic Sci Int Genet [Internet]. 2011;5(1):e11–3. Available from: http://dx.doi.org/10.1016/j.fsigen.2009.12.005
Zhong H, Shi H, Qi X Bin, Duan ZY, Tan PP, Jin L, et al. Extended y chromosome investigation suggests postglacial migrations of modern humans into East Asia via the northern route. Mol Biol Evol. 2011;28(1):717–27.
Bolnick DA, Bolnick DI, Smith DG. Asymmetric male and female genetic histories among native Americans from eastern North America. Mol Biol Evol. 2006;23(11):2161–74.
Battaglia V, Grugni V, Perego UA, Angerhofer N, Gomez-Palmieri JE, Woodward SR, et al. The First Peopling of South America: New Evidence from Y-Chromosome Haplogroup Q. PLoS One. 2013;8(8).
Núñez C, Geppert M, Baeta M, Roewer L, Martínez-Jarreta B. Y chromosome haplogroup diversity in a Mestizo population of Nicaragua. Forensic Sci Int Genet. 2012;6(6):4–7.
Grugni V, Battaglia V, Perego UA, Raveane A, Lancioni H, Olivieri A, et al. Exploring the Y chromosomal ancestry of modern panamanians. PLoS One. 2015;10(12):1–24.
Ascunce MS, González-oliver A, Mulligan CJ. Y-Chromosome Variability in Four Native American Populations from Panama. 2008;80(3):287–302.
Roewer L, Nothnagel M, Gusmão L, Gomes V, González M, Corach D, et al. Continent-Wide Decoupling of Y-Chromosomal Genetic Variation from Language and Geography in Native South Americans. PLoS Genet. 2013;9(4).
Diaz LF. Analisis de 17 loci de str de cromosoma Y en las poblaciones de Bogota y Santander con fines genético, poblacionales y forenses. M.Sc Thesis, Pontificia Universidad Javeriana. 2010;1–158.
Jota MS, Lacerda DR, Sandoval JR, Vieira PPR, Ohasi D, Santos-Júnior JE, et al. New native South American Y chromosome lineages. J Hum Genet. 2016;61(7):593–603.
Franco-Candela F, Barreto G. Estructura genética de poblaciones indígenas del occidente colombiano mediante el uso de marcadores ligados al cromosoma Y. Revista de la Academia Colombiana de Ciencias Exactas, Físicas y Naturales. 2017;41(160):281.doi: 10.18257/raccefyn.476
Willuweit S, Roewer L. YHRD : Y-Chromosome STR Haplotype Reference Database [Internet]. Yhrd.org. 2018 [cited 28 April 2018]. Available from: https://yhrd.org/
Julieta Ávila S, Briceño I, Gómez A. Genetic population analysis of 17 Y-chromosomal STRs in three states (Valle del Cauca, Cauca and Nariño) from Southwestern Colombia. J Forensic Leg Med [Internet]. 2009 May;16(4):204–11. Available from: http://linkinghub.elsevier.com/retrieve/pii/S1752928X08002333
Bailliet G, Ramallo V, Muzzio M, García A, Santos MR, Alfaro EL, et al. Brief communication: Restricted geographic distribution for Y-Q* paragroup in South America. Am J Phys Anthropol [Internet]. 2009 Nov;140(3):578–82. Available from: http://doi.wiley.com/10.1002/ajpa.21133
