# Supplementary material for: Paternal portrait of populations of the middle Magdalena River region (Tolima and Huila, Colombia): New insights on the peopling of Central America and northernmost South America
Source: PLoS One. 2018 Nov 15;13(11):e0207130. doi: 10.1371/journal.pone.0207130 (PMC6237345; doi:10.1371/journal.pone.0207130)
Supplement: S7 Table — (XLSX) [file pone.0207130.s009.xlsx]

## Sheet: Comparison
	Population	n*	Q-M242*(xM3)	Q1a2-M3	P*-92R7(xM167)	J-12f2a(xM9)	DE*-YAP(xM2)	E1b1a-(M2)	References
	Córdoba	12.978	0	0.153722	0.692557	0.153722	0	0	Criollo (2012)
	Bolivar	130.658	0.00700304	0.0378164	0.406176	0.13726	0.20729	0.204455	Rojas et al. (2010)
	Magdalena	7.57667	0	0.527409	0.264496	0	0.131456	0.076639	Rojas et al. (2010)
	Antioquia	33.2771	0	0.0306517	0.600774	0.240616	0.0904226	0.0375361	Rojas et al. (2010)
	Peque	59.825	0.0673631	0.317125	0.518178	0.0331634	0.0331634	0.0310078	Rojas et al. (2010)
	Caldas	143.241	0.0145908	0.0145908	0.648628	0.202945	0.0835656	0.0356798	Rojas et al. (2010)
	Quindío	14	0	0.286	0.643	0.071	0	0	Rojas et al. (2010)
	Norte de Santander	30.9683	0.0320328	0.0970994	0.387397	0.355364	0.0970994	0.0310078	Rojas et al. (2010)
	Santander	40.948	0.0481586	0.0481586	0.732295	0.171388	0	0	Rojas et al. (2010)
	Cundinamarca	20.698	0.0478307	0.193449	0.483622	0.144555	0.0967243	0.0338197	Rojas et al. (2010)
	Casanare	8.991	0	0.111111	0.444444	0.333333	0.111111	0	Rojas et al. (2010)
	Nariño	134.602	0.0517824	0.267753	0.497616	0.0669382	0.082094	0.0338164	Rojas et al. (2010)
	Cauca	29.007	0	0.172924	0.620023	0.069397	0.137656	0	Rojas et al. (2010)
	Huila	7	0	0.143	0.857	0	0	0	Rojas et al. (2010)
	Valle del Cauca	22.6983	0	0.0444086	0.616962	0.0444086	0.0444086	0.249812	Rojas et al. (2010)
	Choco	65.7672	0.0450681	0.076269	0.699133	0.0450681	0.0612463	0.0732159	Rojas et al. (2010)
	Huila2	36	0.0833333	0.111111	0.638889	0.0555556	0.111111	0	This Study
	Tolima	39	0.102564	0.0769231	0.641026	0.0769231	0.102564	0	This Study
	Afro-Chocó	17.3407	0.288224	0	0.346353	0.115047	0.0581293	0.192246	Rojas et al. (2010)
	Waunana	29	0.931	0.069	0	0	0	0	Rojas et al. (2010)
	Embera	13	0.077	0.846	0.077	0	0	0	Rojas et al. (2010)
	Zenu	21.01	0.190576	0.618848	0.095288	0.095288	0	0	Rojas et al. (2010)
	Arhuaco	19	0	1	0	0	0	0	Rojas et al. (2010)
	Kogi	17	0	1	0	0	0	0	Rojas et al. (2010)
	Arzario	6	0	1	0	0	0	0	Rojas et al. (2010)
	Ingano	9	0.889	0.111	0	0	0	0	Rojas et al. (2010)
	Ticuna	26	0.269	0.731	0	0	0	0	Rojas et al. (2010)
	Embera-Chami	24.008	0.166944	0.833056	0	0	0	0	Xavier et al. (2015)
	Guambiano speaking group	29	0.310345	0.482759	0.172414	0.0344828	0	0	Xavier et al. (2015)
	Chibcha speaking group	10.5	0	0.380952	0.285714	0.0952381	0.0952381	0.142857	Xavier et al. (2015)
	Nasa	38.178	0	0.785479	0.214521	0	0	0	Criollo (2012)
	Pijao	25	0.3996	0.58	0.009	0.011	0	0	Criollo (2012)
